# Supplementary material for: Directional Analysis of the Storm Surge from Hurricane Sandy 2012, with Applications to Charleston, New Orleans, and the Philippines
Source: PLoS One. 2015 Mar 30;10(3):e0122113. doi: 10.1371/journal.pone.0122113 (PMC4425260; doi:10.1371/journal.pone.0122113)
Supplement: S1 File — NewYorkHarbor.xml contains modifications to the terrain of New York Harbor to permit current flow through river channels. (XML) [file pone.0122113.s001.xml]

<?xml version="1.0" encoding="UTF-8"?>
<kml xmlns="http://www.opengis.net/kml/2.2" xmlns:gx="http://www.google.com/kml/ext/2.2" xmlns:kml="http://www.opengis.net/kml/2.2" xmlns:atom="http://www.w3.org/2005/Atom">
<Document>
	<name>NewYorkHarbor.kml</name>
	<open>1</open>
	<StyleMap id="m_ylw-pushpin0">
		<Pair>
			<key>normal</key>
			<styleUrl>#s_ylw-pushpin</styleUrl>
		</Pair>
		<Pair>
			<key>highlight</key>
			<styleUrl>#s_ylw-pushpin_hl</styleUrl>
		</Pair>
	</StyleMap>
	<StyleMap id="m_ylw-pushpin">
		<Pair>
			<key>normal</key>
			<styleUrl>#s_ylw-pushpin1</styleUrl>
		</Pair>
		<Pair>
			<key>highlight</key>
			<styleUrl>#s_ylw-pushpin_hl2</styleUrl>
		</Pair>
	</StyleMap>
	<StyleMap id="m_ylw-pushpin1">
		<Pair>
			<key>normal</key>
			<styleUrl>#s_ylw-pushpin0</styleUrl>
		</Pair>
		<Pair>
			<key>highlight</key>
			<styleUrl>#s_ylw-pushpin_hl0</styleUrl>
		</Pair>
	</StyleMap>
	<Style id="s_ylw-pushpin0">
		<IconStyle>
			<scale>1.1</scale>
			<Icon>
				<href>http://maps.google.com/mapfiles/kml/pushpin/ylw-pushpin.png</href>
			</Icon>
			<hotSpot x="20" y="2" xunits="pixels" yunits="pixels"/>
		</IconStyle>
		<LineStyle>
			<color>ff0000ff</color>
			<width>4</width>
		</LineStyle>
	</Style>
	<Style id="s_ylw-pushpin_hl0">
		<IconStyle>
			<scale>1.3</scale>
			<Icon>
				<href>http://maps.google.com/mapfiles/kml/pushpin/ylw-pushpin.png</href>
			</Icon>
			<hotSpot x="20" y="2" xunits="pixels" yunits="pixels"/>
		</IconStyle>
		<LineStyle>
			<color>ff0000ff</color>
			<width>4</width>
		</LineStyle>
	</Style>
	<Style id="s_ylw-pushpin">
		<IconStyle>
			<scale>1.1</scale>
			<Icon>
				<href>http://maps.google.com/mapfiles/kml/pushpin/ylw-pushpin.png</href>
			</Icon>
			<hotSpot x="20" y="2" xunits="pixels" yunits="pixels"/>
		</IconStyle>
		<LineStyle>
			<color>ff0000ff</color>
			<width>4</width>
		</LineStyle>
	</Style>
	<Style id="s_ylw-pushpin_hl1">
		<IconStyle>
			<scale>1.3</scale>
			<Icon>
				<href>http://maps.google.com/mapfiles/kml/pushpin/ylw-pushpin.png</href>
			</Icon>
			<hotSpot x="20" y="2" xunits="pixels" yunits="pixels"/>
		</IconStyle>
		<LineStyle>
			<color>ff00ffff</color>
			<width>4</width>
		</LineStyle>
	</Style>
	<Style id="sh_ylw-pushpin0">
		<IconStyle>
			<scale>1.3</scale>
			<Icon>
				<href>http://maps.google.com/mapfiles/kml/pushpin/ylw-pushpin.png</href>
			</Icon>
			<hotSpot x="20" y="2" xunits="pixels" yunits="pixels"/>
		</IconStyle>
		<LineStyle>
			<color>ff7f00ff</color>
			<width>4</width>
		</LineStyle>
	</Style>
	<StyleMap id="m_ylw-pushpin10">
		<Pair>
			<key>normal</key>
			<styleUrl>#s_ylw-pushpin10</styleUrl>
		</Pair>
		<Pair>
			<key>highlight</key>
			<styleUrl>#s_ylw-pushpin_hl1</styleUrl>
		</Pair>
	</StyleMap>
	<Style id="s_ylw-pushpin_hl">
		<IconStyle>
			<scale>1.3</scale>
			<Icon>
				<href>http://maps.google.com/mapfiles/kml/pushpin/ylw-pushpin.png</href>
			</Icon>
			<hotSpot x="20" y="2" xunits="pixels" yunits="pixels"/>
		</IconStyle>
		<LineStyle>
			<color>ff0000ff</color>
			<width>4</width>
		</LineStyle>
	</Style>
	<StyleMap id="msn_ylw-pushpin0">
		<Pair>
			<key>normal</key>
			<styleUrl>#sn_ylw-pushpin</styleUrl>
		</Pair>
		<Pair>
			<key>highlight</key>
			<styleUrl>#sh_ylw-pushpin</styleUrl>
		</Pair>
	</StyleMap>
	<Style id="sn_ylw-pushpin0">
		<IconStyle>
			<scale>1.1</scale>
			<Icon>
				<href>http://maps.google.com/mapfiles/kml/pushpin/ylw-pushpin.png</href>
			</Icon>
			<hotSpot x="20" y="2" xunits="pixels" yunits="pixels"/>
		</IconStyle>
		<LineStyle>
			<color>ff7f00ff</color>
			<width>4</width>
		</LineStyle>
	</Style>
	<Style id="s_ylw-pushpin_hl2">
		<IconStyle>
			<scale>1.3</scale>
			<Icon>
				<href>http://maps.google.com/mapfiles/kml/pushpin/ylw-pushpin.png</href>
			</Icon>
			<hotSpot x="20" y="2" xunits="pixels" yunits="pixels"/>
		</IconStyle>
		<LineStyle>
			<color>ffffff00</color>
			<width>4</width>
		</LineStyle>
	</Style>
	<Style id="sn_ylw-pushpin">
		<IconStyle>
			<scale>1.1</scale>
			<Icon>
				<href>http://maps.google.com/mapfiles/kml/pushpin/ylw-pushpin.png</href>
			</Icon>
			<hotSpot x="20" y="2" xunits="pixels" yunits="pixels"/>
		</IconStyle>
		<LineStyle>
			<color>ff0000ff</color>
			<width>4</width>
		</LineStyle>
	</Style>
	<Style id="s_ylw-pushpin1">
		<IconStyle>
			<scale>1.1</scale>
			<Icon>
				<href>http://maps.google.com/mapfiles/kml/pushpin/ylw-pushpin.png</href>
			</Icon>
			<hotSpot x="20" y="2" xunits="pixels" yunits="pixels"/>
		</IconStyle>
		<LineStyle>
			<color>ffffff00</color>
			<width>4</width>
		</LineStyle>
	</Style>
	<Style id="sh_ylw-pushpin">
		<IconStyle>
			<scale>1.3</scale>
			<Icon>
				<href>http://maps.google.com/mapfiles/kml/pushpin/ylw-pushpin.png</href>
			</Icon>
			<hotSpot x="20" y="2" xunits="pixels" yunits="pixels"/>
		</IconStyle>
		<LineStyle>
			<color>ff0000ff</color>
			<width>4</width>
		</LineStyle>
	</Style>
	<StyleMap id="msn_ylw-pushpin">
		<Pair>
			<key>normal</key>
			<styleUrl>#sn_ylw-pushpin0</styleUrl>
		</Pair>
		<Pair>
			<key>highlight</key>
			<styleUrl>#sh_ylw-pushpin0</styleUrl>
		</Pair>
	</StyleMap>
	<Style id="s_ylw-pushpin10">
		<IconStyle>
			<scale>1.1</scale>
			<Icon>
				<href>http://maps.google.com/mapfiles/kml/pushpin/ylw-pushpin.png</href>
			</Icon>
			<hotSpot x="20" y="2" xunits="pixels" yunits="pixels"/>
		</IconStyle>
		<LineStyle>
			<color>ff00ffff</color>
			<width>4</width>
		</LineStyle>
	</Style>
	<Placemark>
		<name>Hudson River</name>
		<styleUrl>#msn_ylw-pushpin0</styleUrl>
		<LineString>
			<tessellate>1</tessellate>
			<coordinates>
				-74.0310856147468,40.69168371792517,0 -74.02693515291085,40.70089729052805,0 -74.02049692908355,40.72845887616034,0 -74.01388208236395,40.7565258391525,0 -74.00072785134483,40.77427170649445,0 
			</coordinates>
		</LineString>
	</Placemark>
	<Placemark>
		<name>Harlem River</name>
		<styleUrl>#m_ylw-pushpin1</styleUrl>
		<LineString>
			<tessellate>1</tessellate>
			<coordinates>
				-73.94217256086493,40.77300465987076,0 -73.94029426902954,40.77481631105042,0 -73.93961042749706,40.77633612645198,0 -73.94050735323997,40.77830332871406,0 -73.94116784215032,40.78060637428317,0 -73.94009990272038,40.78237927932874,0 -73.93839413010801,40.78307695027592,0 -73.93739795428823,40.78420580907675,0 -73.93611615373523,40.7863563842771,0 -73.93568850599517,40.78732410437848,0 -73.93542463697195,40.78776561111552,0 -73.93109604894244,40.79202009464732,0 -73.92810771113746,40.795269845226,0 -73.92809905543139,40.79981870075064,0 -73.92840431845316,40.80250988915276,0 -73.93121779323722,40.80631317571797,0 -73.93291931231185,40.80814335939064,0 -73.93343182323703,40.80998252063412,0 -73.9330942609236,40.81528196226294,0 -73.9336561536566,40.82504463972339,0 -73.93426818223084,40.83335993583874,0 -73.93360784536897,40.83612510500395,0 -73.93057827591541,40.84162425841959,0 -73.92938656056658,40.84454791186989,0 -73.92732112709749,40.84751496392028,0 -73.91967506427909,40.85786609572127,0 -73.91449859398192,40.86300514758192,0 -73.91013008299768,40.86891865670636,0 -73.90953157830283,40.87173445457947,0 -73.91031605192151,40.87329766327515,0 -73.91305675690097,40.87457312190301,0 -73.91673154831639,40.87505198803709,0 -73.91933318734141,40.87561681589903,0 -73.92104907334563,40.87681889407448,0 -73.92296392035158,40.87806984188079,0 -73.93065245860103,40.87968903486918,0 
			</coordinates>
		</LineString>
	</Placemark>
	<Placemark>
		<name>EastRiverHellGateRikers</name>
		<styleUrl>#m_ylw-pushpin0</styleUrl>
		<LineString>
			<tessellate>1</tessellate>
			<coordinates>
				-73.94160746083439,40.77377272187029,0 -73.93865596352536,40.77814413231817,0 -73.93634616255723,40.77971750909174,0 -73.93334564963192,40.77997917453871,0 -73.92976717384292,40.77866822829552,0 -73.92757451331453,40.77884249399185,0 -73.92480416647635,40.78041492727715,0 -73.92064770090151,40.78417177498481,0 -73.91568218824399,40.78862776503772,0 -73.9122165785566,40.7916863476269,0 -73.90932809373105,40.79430812986037,0 -73.905746554202,40.79745379141465,0 
			</coordinates>
		</LineString>
	</Placemark>
	<Placemark>
		<name>West Roosevelt Island</name>
		<styleUrl>#m_ylw-pushpin10</styleUrl>
		<LineString>
			<tessellate>1</tessellate>
			<coordinates>
				-73.96581827399214,40.74318119906469,0 -73.9632487217706,40.75039766465327,0 -73.9592411553222,40.75526093570717,0 -73.95332399349344,40.76134923608649,0 -73.94938042582403,40.76617288166872,0 -73.94574176797234,40.77018996730191,0 -73.94042328978946,40.77507661910302,0 
			</coordinates>
		</LineString>
	</Placemark>
	<Placemark>
		<name>East Roosevelt Island</name>
		<styleUrl>#m_ylw-pushpin10</styleUrl>
		<LineString>
			<tessellate>1</tessellate>
			<coordinates>
				-73.96604420952895,40.74341234435904,0 -73.95969890611738,40.7483057137717,0 -73.95514679631559,40.75232927298807,0 -73.95112499583235,40.75698155705599,0 -73.9470277289053,40.76169261434857,0 -73.94361440035914,40.76565566262398,0 -73.94110557817157,40.76818446723921,0 -73.93905711838119,40.76996477617139,0 -73.93852529463,40.77094155145402,0 -73.93882844589137,40.77260769903224,0 -73.93966224406863,40.7769161359975,0 
			</coordinates>
		</LineString>
	</Placemark>
	<Placemark>
		<name>East River Governors Roosevelt</name>
		<styleUrl>#msn_ylw-pushpin</styleUrl>
		<LineString>
			<tessellate>1</tessellate>
			<coordinates>
				-74.0097002774029,40.69499919498988,0 -74.00161636471218,40.70221930778235,0 -73.99804435160199,40.70492705071419,0 -73.99440355179108,40.70613635690975,0 -73.99054191995616,40.70670939232378,0 -73.98455651755894,40.70751258684812,0 -73.97849230352605,40.70860493589585,0 -73.97492958127457,40.7100416169513,0 -73.97288285019467,40.71176542551358,0 -73.97083588778764,40.71521298635966,0 -73.96924380522958,40.72003978255124,0 -73.96712051237964,40.72561318942667,0 -73.96674183885196,40.72980621459508,0 -73.96749931380374,40.73417327215299,0 -73.96735013349483,40.73910365334983,0 -73.96614564120219,40.74217531795598,0 -73.96470648920118,40.74515927645125,0 
			</coordinates>
		</LineString>
	</Placemark>
	<Placemark>
		<name>Kill van Kull</name>
		<styleUrl>#m_ylw-pushpin</styleUrl>
		<LineString>
			<tessellate>1</tessellate>
			<coordinates>
				-74.06010096043495,40.64663509668204,0 -74.079962299431,40.65089142729029,0 -74.08676533878557,40.65042426888346,0 -74.09329226021707,40.64774196051009,0 -74.10235786422933,40.64709502640382,0 -74.10926213437075,40.64738574803101,0 -74.12146181611107,40.64399915576315,0 -74.13105214859412,40.64341122423775,0 -74.13604953401382,40.64346709492555,0 -74.14319002496465,40.64194757204248,0 -74.1490315378316,40.64293353901222,0 -74.1529553418694,40.64822532835714,0 
			</coordinates>
		</LineString>
	</Placemark>
	<Placemark>
		<name>Arthur Kill</name>
		<styleUrl>#m_ylw-pushpin</styleUrl>
		<LineString>
			<tessellate>1</tessellate>
			<coordinates>
				-74.15016048528848,40.64722227036701,0 -74.16258585281105,40.64681637004465,0 -74.17494494586559,40.64640983493572,0 -74.18295116902576,40.64581143792432,0 -74.18814178543933,40.64369232446769,0 -74.19282068974788,40.64031034406364,0 -74.19550994651101,40.63760704676214,0 -74.20115953998312,40.63157665451045,0 -74.20240293868704,40.62854431501636,0 -74.20314280944085,40.62399341027129,0 -74.20265617593265,40.61905554403103,0 -74.2035783986444,40.61271746673384,0 -74.20360338674946,40.60560308847622,0 -74.19934923606333,40.60067892344299,0 -74.19950315625958,40.59721162891984,0 -74.20357732654561,40.5930928841402,0 -74.20606275931048,40.58835126258224,0 -74.20803239304371,40.58023207718307,0 -74.21076942642362,40.57166811454722,0 -74.2129993853125,40.56503232724716,0 -74.21508931644986,40.55949531947645,0 -74.21947008303421,40.55744326383147,0 -74.22595908374566,40.55781315124648,0 -74.23128551192544,40.55792286061902,0 -74.23644485774302,40.5560391736359,0 -74.24750318839389,40.54934874344002,0 -74.25062247266359,40.54166333384325,0 -74.24839832834627,40.53232476211951,0 -74.24628270660334,40.52447048170217,0 -74.2468274234224,40.52119640996096,0 -74.25429136621959,40.51549892068329,0 -74.25776827909877,40.50790515893743,0 -74.25875593363237,40.5022108494679,0 -74.25222296062702,40.49181382928062,0 
			</coordinates>
		</LineString>
	</Placemark>
        <Placemark>
		<name>Middle Hudson</name>
		<styleUrl>#msn_ylw-pushpin</styleUrl>
		<LineString>
			<tessellate>1</tessellate>
			<coordinates>
				-73.890131160811,41.0172716114688,0 -73.89479563778916,40.99165111443473,0 -73.90495288678075,40.95715235928572,0 -73.91349678365026,40.93094652202485,0 -73.92513116391129,40.89932834792764,0 -73.93795051836158,40.87509650111005,0 -73.94920287892199,40.85703209470736,0 -73.95464348411974,40.84603915798351,0 -73.95992733253064,40.83378222142741,0 -73.9633296845544,40.82648675750567,0 -73.97277766362223,40.81339154508039,0 -73.98464802977486,40.79754348928761,0 -74.00020451540307,40.77672472571412,0 -74.00833204619489,40.76474768641869,0 -74.01409749808101,40.7561814609508,0 -74.01850256924692,40.73624353258259,0 -74.02372481453726,40.71383140437534,0 -74.0275307802801,40.69919663110426,0 -74.03290934796588,40.68897984955331,0
			</coordinates>
		</LineString>
	</Placemark>
</Document>
</kml>
